# Supplementary material for: Experimental, molecular docking and molecular dynamic studies of natural products targeting overexpressed receptors in breast cancer
Source: PLoS One. 2022 May 10;17(5):e0267961. doi: 10.1371/journal.pone.0267961 (PMC9089900; doi:10.1371/journal.pone.0267961)
Supplement: S1 Data — (XLSX) [file pone.0267961.s001.xlsx]

## Sheet: Cytotoxicity MDA-MB-231
	Data were expressed as the percentage of cell viability
	Conc. (μg/mL)	Hesperidin-loaded nanoliposome			Hesperidin
	10	84.5583	84.3496	85.2539	63.1347	62.7174	62.7174
	20	80.2458	80.2458	81.4282	58.9613	59.5177	58.7526
	40	73.777	70.4382	70.0209	58.3353	57.9179	57.8484
	60	55.7083	48.0733	46.4735	56.5964	57.5701	56.9441
	80	23.7978	33.0327	27.067	53.7445	52.7707	53.4663
	nanoliposome alone		98.4002	100.696	103.13
	positive control		0
	negative control		100

## Sheet: Cytotoxicity MCF10A
	Data were expressed as the percentage of cell viability
	Conc. (μg/mL)	Hesperidin-loaded nanoliposome			Hesperidin
	10	118.546	118.392	118.469	129.643	130.183	131.184
	20	118.392	120.704	120.704	125.944	127.408	125.174
	40	120.935	122.322	123.401	125.559	126.638	125.482
	60	109.684	107.449	109.068	95.8022	97.1086	96.037
	80	92.2682	97.8937	98.279	73.594	74.5977	75.9812
	nanoliposome alone		99.2402	104.426	100.241
	positive control		0
	negative control		100

## Sheet: RP-HPLC
	Retention time (min)	Absorbance of 285 nm (mAU)
	0	0.169
	0.01667	0
	0.03333	0
	0.05	0.123
	0.06667	0.128
	0.08333	0.109
	0.1	0.027
	0.11667	0.072
	0.13333	0.119
	0.15	0.075
	0.16667	0
	0.18333	0
	0.2	0.086
	0.21667	0.176
	0.23333	0.196
	0.25	0.034
	0.26667	0.029
	0.28333	0.017
	0.3	0.054
	0.31667	0.033
	0.33333	-0.05
	0.35	0.027
	0.36667	0.051
	0.38333	0.032
	0.4	0.005
	0.41667	0.026
	0.43333	-0.006
	0.45	-0.054
	0.46667	-0.059
	0.48333	-0.051
	0.5	-0.091
	0.51667	-0.032
	0.53333	0.0262
	0.55	0.0827
	0.56667	0.1381
	0.58333	0.191
	0.6	0.244
	0.61667	0.2945
	0.63333	0.3427
	0.65	0.3909
	0.66667	0.4367
	0.68333	0.4813
	0.7	0.5247
	0.71667	0.5657
	0.73333	0.6067
	0.75	0.6454
	0.76667	0.6828
	0.78333	0.7191
	0.8	0.7529
	0.81667	0.7868
	0.83333	0.8183
	0.85	0.8462
	0.86667	0.8753
	0.88333	0.9044
	0.9	0.9311
	0.91667	0.9566
	0.93333	0.981
	0.95	1.0041
	0.96667	1.0261
	0.98333	1.0468
	1	1.0652
	1.01667	1.0836
	1.03333	1.1007
	1.05	1.1167
	1.06667	1.1315
	1.08333	1.1451
	1.1	1.1587
	1.11667	1.17
	1.13333	1.18
	1.15	1.19
	1.16667	1.1977
	1.18333	1.2041
	1.2	1.2106
	1.21667	1.2158
	1.23333	1.2199
	1.25	1.224
	1.26667	1.2256
	1.28333	1.2273
	1.3	1.2278
	1.31667	1.2283
	1.33333	1.2264
	1.35	1.2245
	1.36667	1.2214
	1.38333	1.2172
	1.4	1.2129
	1.41667	1.2074
	1.43333	1.2007
	1.45	1.1929
	1.46667	1.185
	1.48333	1.1772
	1.5	1.1681
	1.51667	1.1579
	1.53333	1.1477
	1.55	1.135
	1.56667	1.1236
	1.58333	1.1098
	1.6	1.096
	1.61667	1.0822
	1.63333	1.0672
	1.65	1.0522
	1.66667	1.036
	1.68333	1.0186
	1.7	1.0012
	1.71667	0.9838
	1.73333	0.9652
	1.75	0.9454
	1.76667	0.9257
	1.78333	0.9059
	1.8	0.8861
	1.81667	0.8652
	1.83333	0.8454
	1.85	0.8232
	1.86667	0.8011
	1.88333	0.7789
	1.9	0.7556
	1.91667	0.7322
	1.93333	0.7077
	1.95	0.6831
	1.96667	0.6586
	1.98333	0.634
	2	0.6083
	2.01667	0.5838
	2.03333	0.558
	2.05	0.5311
	2.06667	0.5054
	2.08333	0.4784
	2.1	0.4515
	2.11667	0.4246
	2.13333	0.3977
	2.15	0.3695
	2.16667	0.345
	2.18333	0.3169
	2.2	0.2899
	2.21667	0.2618
	2.23333	0.2337
	2.25	0.2056
	2.26667	0.1763
	2.28333	0.1482
	2.3	0.12
	2.31667	0.0919
	2.33333	0.0638
	2.35	0.0345
	2.36667	0.0064
	2.38333	-0.0217
	2.4	-0.0511
	2.41667	-0.0792
	2.43333	-0.1073
	2.45	-0.1354
	2.46667	-0.1635
	2.48333	-0.1881
	2.5	-0.2162
	2.51667	-0.2443
	2.53333	-0.2712
	2.55	-0.2994
	2.56667	-0.3263
	2.58333	-0.3532
	2.6	-0.3801
	2.61667	-0.4071
	2.63333	-0.4328
	2.65	-0.4597
	2.66667	-0.4855
	2.68333	-0.5112
	2.7	-0.5357
	2.71667	-0.5603
	2.73333	-0.5848
	2.75	-0.6094
	2.76667	-0.6339
	2.78333	-0.6573
	2.8	-0.6806
	2.81667	-0.7004
	2.83333	-0.7225
	2.85	-0.7447
	2.86667	-0.7657
	2.88333	-0.7866
	2.9	-0.8076
	2.91667	-0.8274
	2.93333	-0.8471
	2.95	-0.8657
	2.96667	-0.8843
	2.98333	-0.9029
	3	-0.9203
	3.01667	-0.9365
	3.03333	-0.9527
	3.05	-0.9677
	3.06667	-0.9827
	3.08333	-0.9977
	3.1	-1.0115
	3.11667	-1.0241
	3.13333	-1.0367
	3.15	-1.047
	3.16667	-1.0572
	3.18333	-1.0675
	3.2	-1.0777
	3.21667	-1.0856
	3.23333	-1.0934
	3.25	-1.1013
	3.26667	-1.1067
	3.28333	-1.1122
	3.3	-1.1177
	3.31667	-1.1207
	3.33333	-1.1238
	3.35	-1.1269
	3.36667	-1.1276
	3.38333	-1.1283
	3.4	-1.1278
	3.41667	-1.1261
	3.43333	-1.1233
	3.45	-1.1204
	3.46667	-1.1163
	3.48333	-1.1111
	3.5	-1.1046
	3.51667	-1.097
	3.53333	-1.0881
	3.55	-1.0793
	3.56667	-1.0681
	3.58333	-1.0569
	3.6	-1.0444
	3.61667	-1.0308
	3.63333	-1.016
	3.65	-1.0001
	3.66667	-0.9829
	3.68333	-0.9645
	3.7	-0.9449
	3.71667	-0.9242
	3.73333	-0.9022
	3.75	-0.8791
	3.76667	-0.8536
	3.78333	-0.828
	3.8	-0.8037
	3.81667	-0.7758
	3.83333	-0.7467
	3.85	-0.7164
	3.86667	-0.6837
	3.88333	-0.6499
	3.9	-0.616
	3.91667	-0.5797
	3.93333	-0.5423
	3.95	-0.5025
	3.96667	-0.4626
	3.98333	-0.4204
	4	-0.3782
	4.01667	-0.3324
	4.03333	-0.2866
	4.05	-0.2396
	4.06667	-0.1903
	4.08333	-0.1397
	4.1	-0.0868
	4.11667	-0.144
	4.13333	-0.091
	4.15	-0.109
	4.16667	-0.153
	4.18333	-0.104
	4.2	-0.151
	4.21667	-0.182
	4.23333	0
	4.25	0
	4.26667	0.003
	4.28333	0.066
	4.3	0.077
	4.31667	0.081
	4.33333	0.059
	4.35	0.035
	4.36667	0.039
	4.38333	0.008
	4.4	0.016
	4.41667	0.032
	4.43333	0.036
	4.45	0.004
	4.46667	-0.001
	4.48333	-0.007
	4.5	-0.038
	4.51667	-0.111
	4.53333	-0.157
	4.55	-0.095
	4.56667	-0.096
	4.58333	-0.1
	4.6	-0.079
	4.61667	-0.132
	4.63333	-0.136
	4.65	-0.164
	4.66667	-0.155
	4.68333	-0.066
	4.7	-0.088
	4.71667	-0.064
	4.73333	-0.034
	4.75	-0.015
	4.76667	0.062
	4.78333	0.149
	4.8	0.303
	4.81667	0.578
	4.83333	0.956
	4.85	1.514
	4.86667	2.36
	4.88333	3.433
	4.9	4.854
	4.91667	6.746
	4.93333	9.097
	4.95	12.007
	4.96667	15.384
	4.98333	19.319
	5	23.753
	5.01667	28.52
	5.03333	33.74
	5.05	39.239
	5.06667	44.798
	5.08333	50.519
	5.1	56.141
	5.11667	61.583
	5.13333	66.827
	5.15	71.689
	5.16667	76.239
	5.18333	80.361
	5.2	83.875
	5.21667	86.862
	5.23333	89.303
	5.25	91.102
	5.26667	92.8879
	5.28333	94.6276
	5.3	96.3137
	5.31667	97.9462
	5.33333	99.5273
	5.35	101.056
	5.36667	102.534
	5.38333	103.96
	5.4	105.337
	5.41667	106.663
	5.43333	107.94
	5.45	109.168
	5.46667	110.233
	5.48333	111.37
	5.5	112.459
	5.51667	113.501
	5.53333	114.499
	5.55	115.449
	5.56667	116.354
	5.58333	117.214
	5.6	118.031
	5.61667	118.803
	5.63333	119.533
	5.65	120.219
	5.66667	120.863
	5.68333	121.409
	5.7	121.974
	5.71667	122.499
	5.73333	122.985
	5.75	123.43
	5.76667	123.836
	5.78333	124.202
	5.8	124.532
	5.81667	124.823
	5.83333	125.077
	5.85	125.295
	5.86667	125.477
	5.88333	125.624
	5.9	125.725
	5.91667	125.806
	5.93333	125.852
	5.95	125.864
	5.96667	125.843
	5.98333	125.79
	6	125.704
	6.01667	125.587
	6.03333	125.439
	6.05	125.261
	6.06667	125.052
	6.08333	124.815
	6.1	124.547
	6.11667	124.284
	6.13333	123.964
	6.15	123.615
	6.16667	123.242
	6.18333	122.84
	6.2	122.413
	6.21667	121.96
	6.23333	121.483
	6.25	120.981
	6.26667	120.456
	6.28333	119.907
	6.3	119.334
	6.31667	118.741
	6.33333	118.188
	6.35	117.552
	6.36667	116.897
	6.38333	116.22
	6.4	115.525
	6.41667	114.809
	6.43333	114.075
	6.45	113.322
	6.46667	112.552
	6.48333	111.765
	6.5	110.96
	6.51667	110.14
	6.53333	109.389
	6.55	108.538
	6.56667	107.675
	6.58333	106.795
	6.6	105.903
	6.61667	104.997
	6.63333	104.079
	6.65	103.148
	6.66667	102.207
	6.68333	101.254
	6.7	100.29
	6.71667	99.3151
	6.73333	98.3321
	6.75	97.4397
	6.76667	96.44
	6.78333	95.4308
	6.8	94.4156
	6.81667	93.3921
	6.83333	92.3626
	6.85	91.3271
	6.86667	90.2857
	6.88333	89.2395
	6.9	88.1886
	6.91667	87.1341
	6.93333	86.076
	6.95	85.0143
	6.96667	84.0575
	6.98333	82.9922
	7	81.9258
	7.01667	80.8582
	7.03333	79.7893
	7.05	78.7217
	7.06667	77.654
	7.08333	76.5876
	7.1	75.5223
	7.11667	74.4595
	7.13333	73.399
	7.15	72.3421
	7.16667	71.2887
	7.18333	70.3451
	7.2	69.3001
	7.21667	68.2598
	7.23333	67.2256
	7.25	66.1973
	7.26667	65.1761
	7.28333	64.1621
	7.3	63.1565
	7.31667	62.158
	7.33333	61.1678
	7.35	60.1884
	7.36667	59.2173
	7.38333	58.2582
	7.4	57.4039
	7.41667	56.4638
	7.43333	55.5368
	7.45	54.6218
	7.46667	53.7198
	7.48333	52.831
	7.5	51.9553
	7.51667	51.0939
	7.53333	50.248
	7.55	49.4176
	7.56667	48.6026
	7.58333	47.8044
	7.6	46.0338
	7.61667	45.2584
	7.63333	44.5017
	7.65	43.7948
	7.66667	43.0759
	7.68333	42.4003
	7.7	41.8353
	7.71667	41.3314
	7.73333	40.9023
	7.75	40.4996
	7.76667	40.221
	7.78333	39.9435
	7.8	39.6652
	7.81667	39.3893
	7.83333	39.1146
	7.85	38.8411
	7.86667	38.5688
	7.88333	38.2988
	7.9	38.0289
	7.91667	37.7614
	7.93333	37.495
	7.95	37.2298
	7.96667	36.9659
	7.98333	36.7031
	8	36.4427
	8.01667	36.1823
	8.03333	35.9243
	8.05	35.6663
	8.06667	35.4107
	8.08333	35.1562
	8.1	34.903
	8.11667	34.6509
	8.13333	34.4013
	8.15	34.1516
	8.16667	33.9031
	8.18333	33.657
	8.2	33.4121
	8.21667	33.1672
	8.23333	32.9247
	8.25	32.6834
	8.26667	32.4433
	8.28333	32.2043
	8.3	31.9666
	8.31667	31.73
	8.33333	31.4959
	8.35	31.2617
	8.36667	31.0287
	8.38333	30.7981
	8.4	30.5675
	8.41667	30.3393
	8.43333	30.1123
	8.45	29.8853
	8.46667	29.6607
	8.48333	29.4372
	8.5	29.215
	8.51667	28.9939
	8.53333	28.7729
	8.55	28.5542
	8.56667	28.3367
	8.58333	28.1204
	8.6	27.9053
	8.61667	27.6914
	8.63333	27.4787
	8.65	27.2684
	8.66667	27.0581
	8.68333	26.8489
	8.7	26.641
	8.71667	26.4342
	8.73333	26.2287
	8.75	26.0243
	8.76667	25.8223
	8.78333	25.6204
	8.8	25.4196
	8.81667	25.22
	8.83333	25.0216
	8.85	24.8244
	8.86667	24.6283
	8.88333	24.4335
	8.9	24.2399
	8.91667	24.0474
	8.93333	23.8562
	8.95	23.6661
	8.96667	23.4772
	8.98333	23.2896
	9	23.1031
	9.01667	22.9178
	9.03333	22.7337
	9.05	22.5508
	9.06667	22.3679
	9.08333	22.1873
	9.1	22.0068
	9.11667	21.8287
	9.13333	21.6505
	9.15	21.4748
	9.16667	21.299
	9.18333	21.1257
	9.2	20.9523
	9.21667	20.7801
	9.23333	20.6091
	9.25	20.4393
	9.26667	20.2707
	9.28333	20.1033
	9.3	19.9359
	9.31667	19.7876
	9.33333	19.6225
	9.35	19.4599
	9.36667	19.2972
	9.38333	19.1358
	9.4	18.9755
	9.41667	18.8165
	9.43333	18.6586
	9.45	18.5019
	9.46667	18.3452
	9.48333	18.1909
	9.5	18.0366
	9.51667	17.8847
	9.53333	17.7328
	9.55	17.5821
	9.56667	17.4325
	9.58333	17.2842
	9.6	17.1359
	9.61667	16.9899
	9.63333	16.844
	9.65	16.6992
	9.66667	16.5568
	9.68333	16.4133
	9.7	16.2721
	9.71667	16.1321
	9.73333	15.9921
	9.75	15.8545
	9.76667	15.7169
	9.78333	15.5805
	9.8	15.4452
	9.81667	15.31
	9.83333	15.1772
	9.85	15.0443
	9.86667	14.9127
	9.88333	14.7822
	9.9	14.653
	9.91667	14.5249
	9.93333	14.3968
	9.95	14.2699
	9.96667	14.1442
	9.98333	14.0197
	10	13.8964
	10.0167	13.7731
	10.0333	13.651
	10.05	13.5313
	10.0667	13.4104
	10.0833	13.2918
	10.1	13.1852
	10.1167	13.0679
	10.1333	12.9517
	10.15	12.8368
	10.1667	12.7218
	10.1833	12.608
	10.2	12.4955
	10.2167	12.3841
	10.2333	12.2739
	10.25	12.1637
	10.2667	12.0547
	10.2833	11.9469
	10.3	11.8391
	10.3167	11.7325
	10.3333	11.6271
	10.35	11.5228
	10.3667	11.4198
	10.3833	11.3168
	10.4	11.2149
	10.4167	11.1143
	10.4333	11.0136
	10.45	10.9141
	10.4667	10.8159
	10.4833	10.7188
	10.5	10.6217
	10.5167	10.5258
	10.5333	10.4311
	10.55	10.3376
	10.5667	10.2441
	10.5833	10.1518
	10.6	10.0595
	10.6167	9.9696
	10.6333	9.8797
	10.65	9.7909
	10.6667	9.7022
	10.6833	9.6146
	10.7	9.5283
	10.7167	9.442
	10.7333	9.3663
	10.75	9.2812
	10.7667	9.1984
	10.7833	9.1156
	10.8	9.034
	10.8167	8.9525
	10.8333	8.8733
	10.85	8.7929
	10.8667	8.7149
	10.8833	8.6369
	10.9	8.5601
	10.9167	8.4833
	10.9333	8.4076
	10.95	8.3332
	10.9667	8.26
	10.9833	8.1867
	11	8.1135
	11.0167	8.0426
	11.0333	7.9718
	11.05	7.9009
	11.0667	7.8313
	11.0833	7.7628
	11.1	7.6955
	11.1167	7.6283
	11.1333	7.5622
	11.15	7.4961
	11.1667	7.4312
	11.1833	7.3663
	11.2	7.3038
	11.2167	7.2401
	11.2333	7.1788
	11.25	7.1175
	11.2667	7.0562
	11.2833	6.996
	11.3	6.9371
	11.3167	6.8794
	11.3333	6.8264
	11.35	6.7699
	11.3667	6.7133
	11.3833	6.6568
	11.4	6.6026
	11.4167	6.5472
	11.4333	6.4943
	11.45	6.4413
	11.4667	6.3883
	11.4833	6.3366
	11.5	6.286
	11.5167	6.2354
	11.5333	6.186
	11.55	6.1366
	11.5667	6.0884
	11.5833	6.0402
	11.6	5.9932
	11.6167	5.9474
	11.6333	5.9015
	11.65	5.8557
	11.6667	5.8111
	11.6833	5.7677
	11.7	5.7242
	11.7167	5.682
	11.7333	5.6397
	11.75	5.5987
	11.7667	5.5576
	11.7833	5.5166
	11.8	5.4779
	11.8167	5.4381
	11.8333	5.4006
	11.85	5.3619
	11.8667	5.3257
	11.8833	5.293
	11.9	5.2567
	11.9167	5.2204
	11.9333	5.1865
	11.95	5.1514
	11.9667	5.1175
	11.9833	5.0848
	12	5.0521
	12.0167	5.0206
	12.0333	4.9891
	12.05	4.9588
	12.0667	4.9284
	12.0833	4.8981
	12.1	4.869
	12.1167	4.8399
	12.1333	4.8119
	12.15	4.7852
	12.1667	4.7572
	12.1833	4.7317
	12.2	4.7049
	12.2167	4.6794
	12.2333	4.655
	12.25	4.6307
	12.2667	4.6075
	12.2833	4.5831
	12.3	4.5612
	12.3167	4.538
	12.3333	4.5172
	12.35	4.4952
	12.3667	4.4745
	12.3833	4.4549
	12.4	4.4353
	12.4167	4.4157
	12.4333	4.3985
	12.45	4.3801
	12.4667	4.3617
	12.4833	4.3445
	12.5	4.3284
	12.5167	4.3112
	12.5333	4.2952
	12.55	4.2804
	12.5667	4.2656
	12.5833	4.2508
	12.6	4.2359
	12.6167	4.2223
	12.6333	4.2099
	12.65	4.1962
	12.6667	4.1838
	12.6833	4.1725
	12.7	4.1613
	12.7167	4.15
	12.7333	4.14
	12.75	4.1299
	12.7667	4.1199
	12.7833	4.1098
	12.8	4.101
	12.8167	4.0933
	12.8333	4.0844
	12.85	4.0768
	12.8667	4.0703
	12.8833	4.0638
	12.9	4.0573
	12.9167	4.0508
	12.9333	4.0456
	12.95	4.0403
	12.9667	4.035
	12.9833	4.0309
	13	4.0268
	13.0167	4.0227
	13.0333	4.0198
	13.05	4.0169
	13.0667	4.014
	13.0833	4.0123
	13.1	4.0094
	13.1167	4.0077
	13.1333	4.0072
	13.15	4.0066
	13.1667	4.0061
	13.1833	4.0056
	13.2	4.0063
	13.2167	4.0058
	13.2333	4.0076
	13.25	4.0083
	13.2667	4.0102
	13.2833	4.012
	13.3	4.0139
	13.3167	4.0158
	13.3333	4.0188
	13.35	4.0219
	13.3667	4.0261
	13.3833	4.0292
	13.4	4.0334
	13.4167	4.0377
	13.4333	4.0419
	13.45	4.0474
	13.4667	4.0528
	13.4833	4.0583
	13.5	4.0637
	13.5167	4.0703
	13.5333	4.077
	13.55	4.0836
	13.5667	4.0902
	13.5833	4.0969
	13.6	4.1035
	13.6167	4.1113
	13.6333	4.1192
	13.65	4.1282
	13.6667	4.136
	13.6833	4.145
	13.7	4.154
	13.7167	4.1631
	13.7333	4.1721
	13.75	4.1823
	13.7667	4.1913
	13.7833	4.2015
	13.8	4.2129
	13.8167	4.2231
	13.8333	4.2333
	13.85	4.2447
	13.8667	4.2561
	13.8833	4.2675
	13.9	4.279
	13.9167	4.2915
	13.9333	4.3029
	13.95	4.3155
	13.9667	4.3281
	13.9833	4.3407
	14	4.3533
	14.0167	4.3659
	14.0333	4.3797
	14.05	4.3923
	14.0667	4.4061
	14.0833	4.4199
	14.1	4.4337
	14.1167	4.4486
	14.1333	4.4624
	14.15	4.4762
	14.1667	4.4912
	14.1833	4.5062
	14.2	4.5212
	14.2167	4.5337
	14.2333	4.5499
	14.25	4.5649
	14.2667	4.5799
	14.2833	4.596
	14.3	4.611
	14.3167	4.6272
	14.3333	4.6434
	14.35	4.6595
	14.3667	4.6757
	14.3833	4.6919
	14.4	4.7081
	14.4167	4.7242
	14.4333	4.7416
	14.45	4.7578
	14.4667	4.7751
	14.4833	4.7913
	14.5	4.8087
	14.5167	4.826
	14.5333	4.8434
	14.55	4.8607
	14.5667	4.8769
	14.5833	4.8955
	14.6	4.9128
	14.6167	4.9302
	14.6333	4.9476
	14.65	4.9649
	14.6667	4.9835
	14.6833	5.0008
	14.7	5.0194
	14.7167	5.0368
	14.7333	5.0541
	14.75	5.0727
	14.7667	5.0912
	14.7833	5.1086
	14.8	5.1272
	14.8167	5.1457
	14.8333	5.1631
	14.85	5.1816
	14.8667	5.2002
	14.8833	5.2187
	14.9	5.2361
	14.9167	5.2547
	14.9333	5.2732
	14.95	5.2918
	14.9667	5.3091
	14.9833	5.3277
	15	5.3439
	15.0167	5.3624
	15.0333	5.381
	15.05	5.3995
	15.0667	5.4181
	15.0833	5.4354
	15.1	5.454
	15.1167	5.4726
	15.1333	5.4899
	15.15	5.5085
	15.1667	5.527
	15.1833	5.5444
	15.2	5.5629
	15.2167	5.5803
	15.2333	5.5989
	15.25	5.6162
	15.2667	5.6348
	15.2833	5.6521
	15.3	5.6695
	15.3167	5.6881
	15.3333	5.7054
	15.35	5.7228
	15.3667	5.7401
	15.3833	5.7575
	15.4	5.7749
	15.4167	5.7922
	15.4333	5.8096
	15.45	5.8258
	15.4667	5.8431
	15.4833	5.8605
	15.5	5.8767
	15.5167	5.8928
	15.5333	5.9102
	15.55	5.9264
	15.5667	5.9425
	15.5833	5.9587
	15.6	5.9749
	15.6167	5.9911
	15.6333	6.0072
	15.65	6.0222
	15.6667	6.0384
	15.6833	6.0534
	15.7	6.0683
	15.7167	6.0845
	15.7333	6.0995
	15.75	6.1145
	15.7667	6.1283
	15.7833	6.1432
	15.8	6.1582
	15.8167	6.172
	15.8333	6.1858
	15.85	6.1996
	15.8667	6.2134
	15.8833	6.2271
	15.9	6.2409
	15.9167	6.2535
	15.9333	6.2673
	15.95	6.2799
	15.9667	6.2925
	15.9833	6.3051
	16	6.3177
	16.0167	6.3291
	16.0333	6.3417
	16.05	6.3531
	16.0667	6.3645
	16.0833	6.3759
	16.1	6.3873
	16.1167	6.3975
	16.1333	6.4089
	16.15	6.4191
	16.1667	6.4293
	16.1833	6.4384
	16.2	6.4486
	16.2167	6.4576
	16.2333	6.4678
	16.25	6.4768
	16.2667	6.4846
	16.2833	6.4937
	16.3	6.5015
	16.3167	6.5093
	16.3333	6.5171
	16.35	6.525
	16.3667	6.5316
	16.3833	6.5394
	16.4	6.5461
	16.4167	6.5527
	16.4333	6.5581
	16.45	6.5636
	16.4667	6.5702
	16.4833	6.5745
	16.5	6.5799
	16.5167	6.5842
	16.5333	6.8607
	16.55	6.8648
	16.5667	6.8516
	16.5833	6.8208
	16.6	6.8028
	16.6167	6.7704
	16.6333	6.7556
	16.65	6.7361
	16.6667	6.7084
	16.6833	6.6708
	16.7	6.6481
	16.7167	6.6194
	16.7333	6.5805
	16.75	6.5613
	16.7667	6.533
	16.7833	6.494
	16.8	6.4789
	16.8167	6.4441
	16.8333	6.4129
	16.85	6.3776
	16.8667	6.3352
	16.8833	6.2965
	16.9	6.2508
	16.9167	6.2215
	16.9333	6.1836
	16.95	6.1477
	16.9667	6.1135
	16.9833	6.0706
	17	6.0494
	17.0167	6.0202
	17.0333	5.9964
	17.05	5.9877
	17.0667	5.9759
	17.0833	5.9635
	17.1	5.9461
	17.1167	5.9268
	17.1333	5.9131
	17.15	5.8986
	17.1667	5.8855
	17.1833	5.8613
	17.2	5.841
	17.2167	5.8163
	17.2333	5.778
	17.25	5.7316
	17.2667	5.6957
	17.2833	5.663
	17.3	5.6301
	17.3167	5.6026
	17.3333	5.5743
	17.35	5.5462
	17.3667	5.5238
	17.3833	5.4983
	17.4	5.479
	17.4167	5.4641
	17.4333	5.4496
	17.45	5.4334
	17.4667	5.4234
	17.4833	5.4144
	17.5	5.4144
	17.5167	5.4156
	17.5333	5.4207
	17.55	5.4393
	17.5667	5.467
	17.5833	5.4942
	17.6	5.5184
	17.6167	5.5448
	17.6333	5.5685
	17.65	5.5898
	17.6667	5.6125
	17.6833	5.622
	17.7	5.6328
	17.7167	5.6403
	17.7333	5.6365
	17.75	5.629
	17.7667	5.6192
	17.7833	5.6119
	17.8	5.6028
	17.8167	5.5988
	17.8333	5.5963
	17.85	5.5939
	17.8667	5.5938
	17.8833	5.5921
	17.9	5.5893
	17.9167	5.5873
	17.9333	5.5821
	17.95	5.5796
	17.9667	5.5764
	17.9833	5.5744
	18	5.5689
	18.0167	5.5616
	18.0333	5.5497
	18.05	5.5372
	18.0667	5.522
	18.0833	5.5038
	18.1	5.4847
	18.1167	5.4602
	18.1333	5.4403
	18.15	5.4214
	18.1667	5.3974
	18.1833	5.3693
	18.2	5.3389
	18.2167	5.3069
	18.2333	5.2743
	18.25	5.2389
	18.2667	5.2038
	18.2833	5.1687
	18.3	5.134
	18.3167	5.097
	18.3333	5.0562
	18.35	5.0157
	18.3667	4.9783
	18.3833	4.9406
	18.4	4.9034
	18.4167	4.8668
	18.4333	4.8286
	18.45	4.7862
	18.4667	4.7426
	18.4833	4.7
	18.5	4.6549
	18.5167	4.6131
	18.5333	4.5716
	18.55	4.5271
	18.5667	4.4809
	18.5833	4.4354
	18.6	4.3894
	18.6167	4.3419
	18.6333	4.2979
	18.65	4.2526
	18.6667	4.2061
	18.6833	4.1578
	18.7	4.1086
	18.7167	4.0662
	18.7333	4.0424
	18.75	4.0294
	18.7667	4.0061
	18.7833	3.9725
	18.8	3.9386
	18.8167	3.902
	18.8333	3.8644
	18.85	3.8254
	18.8667	3.7869
	18.8833	3.7461
	18.9	3.699
	18.9167	3.6342
	18.9333	3.5549
	18.95	3.4852
	18.9667	3.4244
	18.9833	3.3624
	19	3.3019
	19.0167	3.2454
	19.0333	3.1883
	19.05	3.1299
	19.0667	3.0697
	19.0833	3.0103
	19.1	2.9524
	19.1167	2.8954
	19.1333	2.8378
	19.15	2.7788
	19.1667	2.7229
	19.1833	2.6678
	19.2	2.6095
	19.2167	2.5522
	19.2333	2.4994
	19.25	2.4477
	19.2667	2.3961
	19.2833	2.3461
	19.3	2.2968
	19.3167	2.2504
	19.3333	2.2048
	19.35	2.1576
	19.3667	2.1165
	19.3833	2.0754
	19.4	2.0328
	19.4167	1.9909
	19.4333	1.9485
	19.45	1.9057
	19.4667	1.8646
	19.4833	1.8238
	19.5	1.7822
	19.5167	1.7414
	19.5333	1.7025
	19.55	1.6618
	19.5667	1.6208
	19.5833	1.584
	19.6	1.546
	19.6167	1.5104
	19.6333	1.4757
	19.65	1.4419
	19.6667	1.41
	19.6833	1.3792
	19.7	1.3497
	19.7167	1.3225
	19.7333	1.2985
	19.75	1.2745
	19.7667	1.2532
	19.7833	1.2324
	19.8	1.214
	19.8167	1.2037
	19.8333	1.1948
	19.85	1.2076
	19.8667	1.2358
	19.8833	1.2513
	19.9	1.2598
	19.9167	1.2625
	19.9333	1.2661
	19.95	1.2697
	19.9667	1.2765
	19.9833	1.2846
	20	1.2946
	20.0167	1.303
	20.0333	1.3113
	20.05	1.3197
	20.0667	1.328
	20.0833	1.3364
	20.1	1.3447
	20.1167	1.3531
	20.1333	1.3614
	20.15	1.3698
	20.1667	1.3782
	20.1833	1.3865
	20.2	1.3949
	20.2167	1.4032
	20.2333	1.4116
	20.25	1.4211
	20.2667	1.4295
	20.2833	1.4378
	20.3	1.4462
	20.3167	1.4545
	20.3333	1.4629
	20.35	1.4712
	20.3667	1.4796
	20.3833	1.4891
	20.4	1.4975
	20.4167	1.5059
	20.4333	1.5142
	20.45	1.5226
	20.4667	1.5321
	20.4833	1.5405
	20.5	1.5488
	20.5167	1.5572
	20.5333	1.5655
	20.55	1.5751
	20.5667	1.5834
	20.5833	1.5918
	20.6	1.6001
	20.6167	1.6097
	20.6333	1.618
	20.65	1.6264
	20.6667	1.6348
	20.6833	1.6443
	20.7	1.6527
	20.7167	1.661
	20.7333	1.6694
	20.75	1.6789
	20.7667	1.6873
	20.7833	1.6956
	20.8	1.7052
	20.8167	1.7135
	20.8333	1.7219
	20.85	1.7314
	20.8667	1.7398
	20.8833	1.7481
	20.9	1.7577
	20.9167	1.766
	20.9333	1.7744
	20.95	1.7839
	20.9667	1.7923
	20.9833	1.8018
	21	1.8102
	21.0167	1.8185
	21.0333	1.8281
	21.05	1.8364
	21.0667	1.846
	21.0833	1.8543
	21.1	1.8627
	21.1167	1.8722
	21.1333	1.8806
	21.15	1.8901
	21.1667	1.8985
	21.1833	1.908
	21.2	1.9164
	21.2167	1.9259
	21.2333	1.9343
	21.25	1.9438
	21.2667	1.9522
	21.2833	1.9606
	21.3	1.9701
	21.3167	1.9785
	21.3333	1.988
	21.35	1.9964
	21.3667	2.0059
	21.3833	2.0143
	21.4	2.0238
	21.4167	2.0322
	21.4333	2.0417
	21.45	2.0513
	21.4667	2.0596
	21.4833	2.0692
	21.5	2.0775
	21.5167	2.0871
	21.5333	2.0954
	21.55	2.105
	21.5667	2.1133
	21.5833	2.1229
	21.6	2.1324
	21.6167	2.1408
	21.6333	2.1503
	21.65	2.1587
	21.6667	2.1682
	21.6833	2.1766
	21.7	2.1861
	21.7167	2.1956
	21.7333	2.204
	21.75	2.2136
	21.7667	2.2231
	21.7833	2.2315
	21.8	2.241
	21.8167	2.2494
	21.8333	2.2589
	21.85	2.2684
	21.8667	2.2768
	21.8833	2.2863
	21.9	2.2959
	21.9167	2.3042
	21.9333	2.3138
	21.95	2.3233
	21.9667	2.3317
	21.9833	2.3412
	22	2.3508
	22.0167	2.3591
	22.0333	2.3687
	22.05	2.3782
	22.0667	2.3866
	22.0833	2.3961
	22.1	2.4057
	22.1167	2.4152
	22.1333	2.4236
	22.15	2.4331
	22.1667	2.4427
	22.1833	2.451
	22.2	2.4606
	22.2167	2.4701
	22.2333	2.4797
	22.25	2.488
	22.2667	2.4976
	22.2833	2.5071
	22.3	2.5167
	22.3167	2.525
	22.3333	2.5346
	22.35	2.5441
	22.3667	2.5537
	22.3833	2.562
	22.4	2.5716
	22.4167	2.5811
	22.4333	2.5907
	22.45	2.599
	22.4667	2.6086
	22.4833	2.6181
	22.5	2.6276
	22.5167	2.6372
	22.5333	2.6455
	22.55	2.6551
	22.5667	2.6646
	22.5833	2.6742
	22.6	2.6837
	22.6167	2.6921
	22.6333	2.7016
	22.65	2.7112
	22.6667	2.7207
	22.6833	2.7303
	22.7	2.7386
	22.7167	2.7482
	22.7333	2.7577
	22.75	2.7673
	22.7667	2.7768
	22.7833	2.7864
	22.8	2.7947
	22.8167	2.8043
	22.8333	2.8138
	22.85	2.8234
	22.8667	2.8317
	22.8833	2.8413
	22.9	2.8508
	22.9167	2.8603
	22.9333	2.8687
	22.95	2.8783
	22.9667	2.8878
	22.9833	2.8973
	23	2.9069
	23.0167	2.9164
	23.0333	2.926
	23.05	2.9355
	23.0667	2.9439
	23.0833	2.9534
	23.1	2.963
	23.1167	2.9725
	23.1333	2.9821
	23.15	2.9916
	23.1667	3.0012
	23.1833	3.0107
	23.2	3.0191
	23.2167	3.0286
	23.2333	3.0382
	23.25	3.0477
	23.2667	3.0572
	23.2833	3.0668
	23.3	3.0763
	23.3167	3.0859
	23.3333	3.0954
	23.35	3.105
	23.3667	3.1145
	23.3833	3.1229
	23.4	3.1324
	23.4167	3.142
	23.4333	3.1515
	23.45	3.1611
	23.4667	3.1706
	23.4833	3.1802
	23.5	3.1897
	23.5167	3.1993
	23.5333	3.2088
	23.55	3.2183
	23.5667	3.2279
	23.5833	3.2374
	23.6	3.2458
	23.6167	3.2553
	23.6333	3.2649
	23.65	3.2744
	23.6667	3.284
	23.6833	3.2935
	23.7	3.3031
	23.7167	3.3126
	23.7333	3.3222
	23.75	3.3317
	23.7667	3.3413
	23.7833	3.3508
	23.8	3.3604
	23.8167	3.3699
	23.8333	3.3794
	23.85	3.389
	23.8667	3.3985
	23.8833	3.4069
	23.9	3.4164
	23.9167	3.426
	23.9333	3.4355
	23.95	3.4451
	23.9667	3.4546
	23.9833	3.4642
	24	3.4737
	24.0167	3.4833
	24.0333	3.4928
	24.05	3.5024
	24.0667	3.5119
	24.0833	3.5215
	24.1	3.531
	24.1167	3.5405
	24.1333	3.5501
	24.15	3.5596
	24.1667	3.5692
	24.1833	3.5787
	24.2	3.5883
	24.2167	3.5978
	24.2333	3.6074
	24.25	3.6169
	24.2667	3.6265
	24.2833	3.6348
	24.3	3.6444
	24.3167	3.6539
	24.3333	3.6635
	24.35	3.673
	24.3667	3.6826
	24.3833	3.6909
	24.4	3.7005
	24.4167	3.71
	24.4333	3.7195
	24.45	3.7291
	24.4667	3.7386
	24.4833	3.7482
	24.5	3.7577
	24.5167	3.7673
	24.5333	3.7768
	24.55	3.7864
	24.5667	3.7959
	24.5833	3.8055
	24.6	3.815
	24.6167	3.8246
	24.6333	3.8341
	24.65	3.8437
	24.6667	3.8532
	24.6833	3.8627
	24.7	3.8723
	24.7167	3.8818
	24.7333	3.8914
	24.75	3.9009
	24.7667	3.9105
	24.7833	3.92
	24.8	3.9284
	24.8167	3.9379
	24.8333	3.9475
	24.85	3.957
	24.8667	3.9666
	24.8833	3.9761
	24.9	3.9857
	24.9167	3.9952
	24.9333	4.0047
	24.95	4.0143
	24.9667	4.0238
	24.9833	4.0334
	25	4.0429
	25.0167	4.0525
	25.0333	4.062
	25.05	4.0716
	25.0667	4.0811
	25.0833	4.0907
	25.1	4.1002
	25.1167	4.1086
	25.1333	4.1181
	25.15	4.1277
	25.1667	4.1372
	25.1833	4.1468
	25.2	4.1563
	25.2167	4.1658
	25.2333	4.1754
	25.25	4.1849
	25.2667	4.1945
	25.2833	4.204
	25.3	4.2136
	25.3167	4.2231
	25.3333	4.2327
	25.35	4.241
	25.3667	4.2506
	25.3833	4.2601
	25.4	4.2697
	25.4167	4.2792
	25.4333	4.2888
	25.45	4.2983
	25.4667	4.3067
	25.4833	4.3162
	25.5	4.3258
	25.5167	4.3353
	25.5333	4.3448
	25.55	4.3544
	25.5667	4.3627
	25.5833	4.3723
	25.6	4.3818
	25.6167	4.3914
	25.6333	4.4009
	25.65	4.4105
	25.6667	4.42
	25.6833	4.4296
	25.7	4.4379
	25.7167	4.4475
	25.7333	4.457
	25.75	4.4666
	25.7667	4.4761
	25.7833	4.4857
	25.8	4.4952
	25.8167	4.5048
	25.8333	4.5131
	25.85	4.5227
	25.8667	4.5322
	25.8833	4.5417
	25.9	4.5513
	25.9167	4.5608
	25.9333	4.5692
	25.95	4.5787
	25.9667	4.5883
	25.9833	4.5978
	26	4.6074
	26.0167	4.6169
	26.0333	4.6253
	26.05	4.6348
	26.0667	4.6444
	26.0833	4.6539
	26.1	4.6635
	26.1167	4.673
	26.1333	4.6814
	26.15	4.6909
	26.1667	4.7005
	26.1833	4.71
	26.2	4.7196
	26.2167	4.7279
	26.2333	4.7375
	26.25	4.747
	26.2667	4.7565
	26.2833	4.7661
	26.3	4.7745
	26.3167	4.784
	26.3333	4.7935
	26.35	4.8031
	26.3667	4.8114
	26.3833	4.821
	26.4	4.8293
	26.4167	4.8389
	26.4333	4.8484
	26.45	4.8568
	26.4667	4.8663
	26.4833	4.8759
	26.5	4.8854
	26.5167	4.8938
	26.5333	4.9033
	26.55	4.9129
	26.5667	4.9224
	26.5833	4.9308
	26.6	4.9403
	26.6167	4.9499
	26.6333	4.9582
	26.65	4.9678
	26.6667	4.9773
	26.6833	4.9869
	26.7	4.9952
	26.7167	5.0048
	26.7333	5.0143
	26.75	5.0227
	26.7667	5.0322
	26.7833	5.0418
	26.8	5.0501
	26.8167	5.0597
	26.8333	5.0692
	26.85	5.0776
	26.8667	5.0871
	26.8833	5.0967
	26.9	5.105
	26.9167	5.1146
	26.9333	5.1229
	26.95	5.1325
	26.9667	5.142
	26.9833	5.1504
	27	5.1599
	27.0167	5.1695
	27.0333	5.1778
	27.05	5.1874
	27.0667	5.1957
	27.0833	5.2053
	27.1	5.2148
	27.1167	5.2232
	27.1333	5.2327
	27.15	5.2411
	27.1667	5.2506
	27.1833	5.2602
	27.2	5.2685
	27.2167	5.2781
	27.2333	5.2864
	27.25	5.2948
	27.2667	5.3043
	27.2833	5.3127
	27.3	5.3222
	27.3167	5.3306
	27.3333	5.3401
	27.35	5.3485
	27.3667	5.358
	27.3833	5.3664
	27.4	5.3759
	27.4167	5.3843
	27.4333	5.3938
	27.45	5.4022
	27.4667	5.4117
	27.4833	5.4201
	27.5	5.4296
	27.5167	5.438
	27.5333	5.4475
	27.55	5.4559
	27.5667	5.4654
	27.5833	5.4738
	27.6	5.4821
	27.6167	5.4917
	27.6333	5.5
	27.65	5.5096
	27.6667	5.5179
	27.6833	5.5275
	27.7	5.5358
	27.7167	5.5442
	27.7333	5.5537
	27.75	5.5621
	27.7667	5.5716
	27.7833	5.58
	27.8	5.5883
	27.8167	5.5979
	27.8333	5.6062
	27.85	5.6146
	27.8667	5.6241
	27.8833	5.6325
	27.9	5.6408
	27.9167	5.6504
	27.9333	5.6587
	27.95	5.6671
	27.9667	5.6767
	27.9833	5.685
	28	5.6934
	28.0167	5.7029
	28.0333	5.7113
	28.05	5.7196
	28.0667	5.7292
	28.0833	5.7363
	28.1	5.7447
	28.1167	5.7542
	28.1333	5.7626
	28.15	5.7709
	28.1667	5.7793
	28.1833	5.7888
	28.2	5.7972
	28.2167	5.8055
	28.2333	5.8139
	28.25	5.8234
	28.2667	5.8318
	28.2833	5.8402
	28.3	5.8485
	28.3167	5.8569
	28.3333	5.8652
	28.35	5.8748
	28.3667	5.8831
	28.3833	5.8915
	28.4	5.8998
	28.4167	5.9082
	28.4333	5.9165
	28.45	5.9261
	28.4667	5.9344
	28.4833	5.9428
	28.5	5.9511
	28.5167	5.9595
	28.5333	5.9679
	28.55	5.9762
	28.5667	5.9846
	28.5833	5.9929
	28.6	6.0013
	28.6167	6.0096
	28.6333	6.0192
	28.65	6.0275
	28.6667	6.0359
	28.6833	6.0442
	28.7	6.0526
	28.7167	6.0609
	28.7333	6.0693
	28.75	6.0777
	28.7667	6.086
	28.7833	6.0944
	28.8	6.1027
	28.8167	6.1111
	28.8333	6.1194
	28.85	6.1278
	28.8667	6.1361
	28.8833	6.1433
	28.9	6.1517
	28.9167	6.16
	28.9333	6.1684
	28.95	6.1767
	28.9667	6.1839
	28.9833	6.1922
	29	6.2006
	29.0167	6.2089
	29.0333	6.2173
	29.05	6.2256
	29.0667	6.234
	29.0833	6.2424
	29.1	6.2495
	29.1167	6.2579
	29.1333	6.2662
	29.15	6.2746
	29.1667	6.2829
	29.1833	6.2913
	29.2	6.2985
	29.2167	6.3068
	29.2333	6.3152
	29.25	6.3235
	29.2667	6.3307
	29.2833	6.339
	29.3	6.3474
	29.3167	6.3557
	29.3333	6.3629
	29.35	6.3713
	29.3667	6.3796
	29.3833	6.388
	29.4	6.3951
	29.4167	6.4035
	29.4333	6.4118
	29.45	6.419
	29.4667	6.4274
	29.4833	6.4357
	29.5	6.4429
	29.5167	6.4512
	29.5333	6.4596
	29.55	6.4667
	29.5667	6.4751
	29.5833	6.4823
	29.6	6.4906
	29.6167	6.499
	29.6333	6.5061
	29.65	6.5145
	29.6667	6.5216
	29.6833	6.53
	29.7	6.5372
	29.7167	6.5443
	29.7333	6.5527
	29.75	6.5598
	29.7667	6.5682
	29.7833	6.5754
	29.8	6.5837
	29.8167	6.5909
	29.8333	6.5992
	29.85	6.6064
	29.8667	6.6147
	29.8833	6.6219
	29.9	6.6303
	29.9167	6.6374
	29.9333	6.6446
	29.95	6.6529
	29.9667	6.6601
	29.9833	6.6685
	30	6.6756
	30.0167	6.6828
	30.0333	6.6911
	30.05	6.6983
	30.0667	6.7055
	30.0833	6.7138
	30.1	6.721
	30.1167	6.7281
	30.1333	6.7365
	30.15	6.7437
	30.1667	6.7508
	30.1833	6.7592
	30.2	6.7663
	30.2167	6.7735
	30.2333	6.7807
	30.25	6.789
	30.2667	6.7962
	30.2833	6.8033
	30.3	6.8105
	30.3167	6.8177
	30.3333	6.826
	30.35	6.8332
	30.3667	6.8403
	30.3833	6.8475
	30.4	6.8547
	30.4167	6.8618
	30.4333	6.8702
	30.45	6.8774
	30.4667	6.8845
	30.4833	6.8917
	30.5	6.8988
	30.5167	6.906
	30.5333	6.9132
	30.55	6.9203
	30.5667	6.9275
	30.5833	6.9347
	30.6	6.9418
	30.6167	6.949
	30.6333	6.9561
	30.65	6.9633
	30.6667	6.9705
	30.6833	6.9776
	30.7	6.9848
	30.7167	6.9919
	30.7333	6.9979
	30.75	7.0051
	30.7667	7.0122
	30.7833	7.0194
	30.8	7.0266
	30.8167	7.0337
	30.8333	7.0409
	30.85	7.0481
	30.8667	7.0552
	30.8833	7.0612
	30.9	7.0684
	30.9167	7.0755
	30.9333	7.0827
	30.95	7.0898
	30.9667	7.0958
	30.9833	7.103
	31	7.1101
	31.0167	7.1173
	31.0333	7.1245
	31.05	7.1304
	31.0667	7.1376
	31.0833	7.1448
	31.1	7.1507
	31.1167	7.1579
	31.1333	7.165
	31.15	7.171
	31.1667	7.1782
	31.1833	7.1853
	31.2	7.1913
	31.2167	7.1985
	31.2333	7.2056
	31.25	7.2116
	31.2667	7.2188
	31.2833	7.2247
	31.3	7.2319
	31.3167	7.2379
	31.3333	7.245
	31.35	7.2522
	31.3667	7.2582
	31.3833	7.2653
	31.4	7.2713
	31.4167	7.2773
	31.4333	7.2844
	31.45	7.2904
	31.4667	7.2976
	31.4833	7.3035
	31.5	7.3095
	31.5167	7.3167
	31.5333	7.3226
	31.55	7.3286
	31.5667	7.3358
	31.5833	7.3417
	31.6	7.3477
	31.6167	7.3549
	31.6333	7.3608
	31.65	7.3668
	31.6667	7.374
	31.6833	7.3799
	31.7	7.3859
	31.7167	7.3931
	31.7333	7.399
	31.75	7.405
	31.7667	7.411
	31.7833	7.4182
	31.8	7.4241
	31.8167	7.4301
	31.8333	7.4361
	31.85	7.442
	31.8667	7.448
	31.8833	7.4552
	31.9	7.4611
	31.9167	7.4671
	31.9333	7.4731
	31.95	7.479
	31.9667	7.485
	31.9833	7.491
	32	7.497
	32.0167	7.5029
	32.0333	7.5089
	32.05	7.5149
	32.0667	7.5208
	32.0833	7.5268
	32.1	7.5328
	32.1167	7.5387
	32.1333	7.5447
	32.15	7.5507
	32.1667	7.5567
	32.1833	7.5626
	32.2	7.5686
	32.2167	7.5746
	32.2333	7.5805
	32.25	7.5853
	32.2667	7.5913
	32.2833	7.5973
	32.3	7.6032
	32.3167	7.6092
	32.3333	7.614
	32.35	7.6199
	32.3667	7.6259
	32.3833	7.6319
	32.4	7.6379
	32.4167	7.6426
	32.4333	7.6486
	32.45	7.6546
	32.4667	7.6594
	32.4833	7.6653
	32.5	7.6713
	32.5167	7.6761
	32.5333	7.682
	32.55	7.688
	32.5667	7.6928
	32.5833	7.6976
	32.6	7.7035
	32.6167	7.7083
	32.6333	7.7143
	32.65	7.7191
	32.6667	7.725
	32.6833	7.731
	32.7	7.7358
	32.7167	7.7406
	32.7333	7.7465
	32.75	7.7513
	32.7667	7.7573
	32.7833	7.7621
	32.8	7.768
	32.8167	7.7728
	32.8333	7.7776
	32.85	7.7836
	32.8667	7.7883
	32.8833	7.7943
	32.9	7.7991
	32.9167	7.8039
	32.9333	7.8086
	32.95	7.8146
	32.9667	7.8194
	32.9833	7.8242
	33	7.8289
	33.0167	7.8349
	33.0333	7.8397
	33.05	7.8445
	33.0667	7.8493
	33.0833	7.854
	33.1	7.86
	33.1167	7.8648
	33.1333	7.8696
	33.15	7.8743
	33.1667	7.8791
	33.1833	7.8839
	33.2	7.8887
	33.2167	7.8934
	33.2333	7.8982
	33.25	7.903
	33.2667	7.9078
	33.2833	7.9126
	33.3	7.9173
[truncated: 220 more rows]

## Sheet: Docking
	Docking of hecogenin acetate at BCL-2						Docking of hesperidin at BCL-2						Docking of podototarin at BCL-2						Docking of theaflavin at BCL-2
	Repeat	affinity (kcal/mol) from best mode	dist. from best mode				Repeat	affinity (kcal/mol) from best mode	dist. from best mode				Repeat	affinity (kcal/mol) from best mode	dist. from best mode				Repeat	affinity (kcal/mol) from best mode	dist. from best mode
			rmsd l.b.	rmsd u.b.					rmsd l.b.	rmsd u.b.					rmsd l.b.	rmsd u.b.					rmsd l.b.	rmsd u.b.
	1	-7.8	0	0			1	-8.1	0	0			1	-7.7	0	0			1	-8.5	0	0
	2	-7.9	0	0			2	-8.1	0	0			2	-7.6	0	0			2	-8	0	0
	3	-7.6	0	0			3	-8.3	0	0			3	-7.8	0	0			3	-8.3	0	0
	4	-7.7	0	0			4	-7.8	0	0			4	-7.3	0	0			4	-8.3	0	0
	5	-8	0	0			5	-7.7	0	0			5	-7.1	0	0			5	-8.4	0	0
	Mean	-7.8					Mean	-8					Mean	-7.5					Mean	-8.3
	Docking of hecogenin acetate at BCL-W						Docking of hesperidin at BCL-W						Docking of podototarin at BCL-W						Docking of theaflavin at BCL-W
	Repeat	affinity (kcal/mol)	dist. from best mode				Repeat	affinity (kcal/mol)	dist. from best mode				Repeat	affinity (kcal/mol) from best mode	dist. from best mode				Repeat	affinity (kcal/mol) from best mode	dist. from best mode
			rmsd l.b.	rmsd u.b.					rmsd l.b.	rmsd u.b.					rmsd l.b.	rmsd u.b.					rmsd l.b.	rmsd u.b.
	1	-7.6	0	0			1	-9.1	0	0			1	-8.2	0	0			1	-8.7	0	0
	2	-7.4	0	0			2	-9.5	0	0			2	-7.9	0	0			2	-8.7	0	0
	3	-7.5	0	0			3	-9	0	0			3	-7.7	0	0			3	-8.3	0	0
	4	-7.7	0	0			4	-9.4	0	0			4	-8.3	0	0			4	-8.5	0	0
	5	-7.8	0	0			5	-9	0	0			5	-8.4	0	0			5	-8.3	0	0
	Mean	-7.6					Mean	-9.2					Mean	-8.1					Mean	-8.5
	Docking of hecogenin acetate at MCL-1						Docking of hesperidin at MCL-1						Docking of podototarin at MCL-1						Docking of theaflavin at MCL-1
	Repeat	affinity (kcal/mol)	dist. from best mode				Repeat	affinity (kcal/mol)	dist. from best mode				Repeat	affinity (kcal/mol) from best mode	dist. from best mode				Repeat	affinity (kcal/mol) from best mode	dist. from best mode
			rmsd l.b.	rmsd u.b.					rmsd l.b.	rmsd u.b.					rmsd l.b.	rmsd u.b.					rmsd l.b.	rmsd u.b.
	1	-8.2	0	0			1	-10.2	0	0			1	-8.4	0	0			1	-8.7	0	0
	2	-8.8	0	0			2	-9.9	0	0			2	-8.3	0	0			2	-8.7	0	0
	3	-8.6	0	0			3	-10	0	0			3	-8.6	0	0			3	-8.8	0	0
	4	-8.8	0	0			4	-10	0	0			4	-8.2	0	0			4	-8.4	0	0
	5	-8.6	0	0			5	-10.4	0	0			5	-8.6	0	0			5	-8.9	0	0
	Mean	-8.6					Mean	-10.1					Mean	-8.42					Mean	-8.7
	Docking of hecogenin acetate at ERα						Docking of hesperidin at ERα						Docking of podototarin at ERα						Docking of theaflavin at ERα
	Repeat	affinity (kcal/mol)	dist. from best mode				Repeat	affinity (kcal/mol)	dist. from best mode				Repeat	affinity (kcal/mol) from best mode	dist. from best mode				Repeat	affinity (kcal/mol) from best mode	dist. from best mode
			rmsd l.b.	rmsd u.b.					rmsd l.b.	rmsd u.b.					rmsd l.b.	rmsd u.b.					rmsd l.b.	rmsd u.b.
	1	-9.2	0	0			1	-9.2	0	0			1	-7.5	0	0			1	-9	0	0
	2	-8.9	0	0			2	-9.6	0	0			2	-7.9	0	0			2	-8.9	0	0
	3	-9.6	0	0			3	-9.7	0	0			3	-8	0	0			3	-9.3	0	0
	4	-9.1	0	0			4	-9.4	0	0			4	-7.6	0	0			4	-9.1	0	0
	5	-9.2	0	0			5	-9.6	0	0			5	-8	0	0			5	-8.8	0	0
	Mean	-9.2					Mean	-9.5					Mean	-7.8					Mean	-9.02

## Sheet: nanoliposome properties
			Size (nm)	mean size	SD size	Span	mean span	SD span	zeta potential	mean zeta	SD zeta
		Before encapsulation	136.4	137.5	1.01489	0.77	0.736667	0.085049	-51.7	-50.3333	1.26623
			138.4			0.8			-50.1
			137.7			0.64			-49.2
		After encapsulation	124	123.033	0.950438	0.62	0.553333	0.0702377	-62.2	-63.5333	1.35031
			123			0.48			-64.9
			122.1			0.56			-63.5
		Sample	A415	μg/mL guercetin	Final	Normal
	12-fold diluted	Control before centrifuge	0.027	0.778689	9.34426
			0.025	0.696721	8.36066
			0.026	0.737705	8.85246
	12-fold diluted	Treatment before centrifuge	0.173	6.7623	81.1475	71.8033			entrapement efficiency (%)
			0.171	6.68033	80.1639	71.8033			91.9521		mean	SD
			0.173	6.7623	81.1475	72.2951			92.0091		92.0271	0.0854949
		Control after centrifuge	0.189	7.41803					92.1202
			0.187	7.33607
			0.188	7.37705
		Treatment after centrifuge	0.149	5.77869
			0.148	5.7377
			0.147	5.69672				Quercetin standard curve at 415 nm
								μg/ml	y=0.0244x + 0.008
		* treatment = nanoliposome with hesperidin							R2 = 0.9997
		# control = nanoliposome without hesperidin

## Sheet: Softwares
	Software	Link to download FREE
	Python	https://www.python.org/downloads/windows/
	PyMol	https://pymol.org/2/
	MGL Tools	https://ccsb.scripps.edu/mgltools/downloads/
	AutoDock Vina	https://vina.scripps.edu/downloads/
	Discovery Studio	https://discover.3ds.com/discovery-studio-visualizer-download
	GROMACS	https://www.gromacs.org/Downloads
	SAS	https://support.sas.com/downloads/package.htm?pid=2562
